# Supplementary material for: A highly conserved complete accessory Escherichia coli type III secretion system 2 is widespread in bloodstream isolates of the ST69 lineage
Source: Sci Rep. 2020 Mar 5;10:4135. doi: 10.1038/s41598-020-61026-x (PMC7058095; doi:10.1038/s41598-020-61026-x)
Supplement: Supplementary file 2 — Table S1. [file 41598_2020_61026_MOESM2_ESM.xlsx]

## Sheet: Table S1
Sample	Country	Study_Accession_No	ST_type
DRR033774	Japan	DRA003504	10
DRR033775	Japan	DRA003504	10
DRR033776	Japan	DRA003504	10
DRR033780	Japan	DRA003504	10
EC0_53	UK	PRJEB12513	10
ERR769151	Denmark	PRJEB8647	10
ERR769162	Denmark	PRJEB8647	10
ERR769170	Denmark	PRJEB8647	10
ERR769175	Denmark	PRJEB8647	10
ERR769177	Denmark	PRJEB8647	10
ERR769192	Denmark	PRJEB8647	10
SRR1314393	USA	PRJNA248737	10
DRR033787	Japan	DRA003504	12
DRR033789	Japan	DRA003504	12
DRR033790	Japan	DRA003504	12
EC1_10	UK	PRJEB12513	12
EC0_26	UK	PRJEB12513	12
EC1_84	UK	PRJEB12513	12
EC0_65	UK	PRJEB12513	12
EC0_55	UK	PRJEB12513	12
EC0_66	UK	PRJEB12513	12
EC1_52	UK	PRJEB12513	12
EC1_45	UK	PRJEB12513	12
EC1_68	UK	PRJEB12513	12
ERR445591	Australlia	PRJEB5742	12
ERR445596	Australlia	PRJEB5742	12
ERR445602	Australlia	PRJEB5742	12
ERR445605	Australlia	PRJEB5742	12
ERR445611	Australlia	PRJEB5742	12
ERR445618	Australlia	PRJEB5742	12
ERR445621	Australlia	PRJEB5742	12
eo2980	UK	PRJEB7002	12
SRR1314356	USA	PRJNA248737	12
SRR1314376	USA	PRJNA248737	12
EC1_17	UK	PRJEB12513	14
EC0_15	UK	PRJEB12513	14
EC1_55	UK	PRJEB12513	23
EC1_30	UK	PRJEB12513	23
EC1_54	UK	PRJEB12513	23
EC0_89	UK	PRJEB12513	23
ERR769154	Denmark	PRJEB8647	23
ERR769165	Denmark	PRJEB8647	23
ERR769159	Denmark	PRJEB8647	29
EC0_87	UK	PRJEB12513	38
ERR445613	Australlia	PRJEB5742	38
SRR1314349	USA	PRJNA248737	38
EC1_15	UK	PRJEB12513	58
EC1_63	UK	PRJEB12513	58
ERR769150	Denmark	PRJEB8647	58
ERR769185	Denmark	PRJEB8647	58
SRR1314369	USA	PRJNA248737	58
EC1_47	UK	PRJEB12513	59
EC0_78	UK	PRJEB12513	62
ERR968322	Ireland	PRJEB9927	62
DRR033778	Japan	DRA003504	69
EC0_45	UK	PRJEB12513	69
EC0_50	UK	PRJEB12513	69
EC0_48	UK	PRJEB12513	69
EC0_18	UK	PRJEB12513	69
EC0_4	UK	PRJEB12513	69
EC1_19	UK	PRJEB12513	69
EC1_70	UK	PRJEB12513	69
EC0_43	UK	PRJEB12513	69
EC0_6	UK	PRJEB12513	69
EC1_5	UK	PRJEB12513	69
EC1_88	UK	PRJEB12513	69
EC1_36	UK	PRJEB12513	69
EC1_9	UK	PRJEB12513	69
EC0_37	UK	PRJEB12513	69
EC0_82	UK	PRJEB12513	69
EC0_81	UK	PRJEB12513	69
EC1_2	UK	PRJEB12513	69
EC1_62	UK	PRJEB12513	69
EC0_77	UK	PRJEB12513	69
EC0_72	UK	PRJEB12513	69
EC0_73	UK	PRJEB12513	69
EC0_34	UK	PRJEB12513	69
EC1_21	UK	PRJEB12513	69
EC1_61	UK	PRJEB12513	69
EC0_35	UK	PRJEB12513	69
EC0_59	UK	PRJEB12513	69
ERR1351676	Singapore	PRJEB13304	69
ERR445616	Australlia	PRJEB5742	69
ERR445619	Australlia	PRJEB5742	69
ERR445625	Australlia	PRJEB5742	69
ERR445627	Australlia	PRJEB5742	69
ERR445630	Australlia	PRJEB5742	69
eo217	UK	PRJEB7002	69
eo227	UK	PRJEB7002	69
eo232	UK	PRJEB7002	69
eo2823	UK	PRJEB7002	69
eo2849	UK	PRJEB7002	69
eo2895	UK	PRJEB7002	69
eo2936	UK	PRJEB7002	69
eo2943	UK	PRJEB7002	69
eo297	UK	PRJEB7002	69
eo2987	UK	PRJEB7002	69
eo3099	UK	PRJEB7002	69
eo3193	UK	PRJEB7002	69
ERR968327	Ireland	PRJEB9927	69
ERR968328	Ireland	PRJEB9927	69
ERR968329	Ireland	PRJEB9927	69
SRR1314328	USA	PRJNA248737	69
SRR1314362	USA	PRJNA248737	69
SRR1314373	USA	PRJNA248737	69
SRR1314408	USA	PRJNA248737	69
SRR1314318	USA	PRJNA248737	70
SRR1314341	USA	PRJNA248737	70
SRR1314372	USA	PRJNA248737	70
EC1_53	UK	PRJEB12513	73
EC1_74	UK	PRJEB12513	73
EC1_3	UK	PRJEB12513	73
EC0_20	UK	PRJEB12513	73
EC0_21	UK	PRJEB12513	73
EC1_90	UK	PRJEB12513	73
EC1_41	UK	PRJEB12513	73
EC1_91	UK	PRJEB12513	73
EC0_22	UK	PRJEB12513	73
EC0_12	UK	PRJEB12513	73
EC0_28	UK	PRJEB12513	73
EC0_30	UK	PRJEB12513	73
EC1_23	UK	PRJEB12513	73
EC1_49	UK	PRJEB12513	73
EC0_29	UK	PRJEB12513	73
EC1_71	UK	PRJEB12513	73
EC1_18	UK	PRJEB12513	73
EC0_79	UK	PRJEB12513	73
EC1_39	UK	PRJEB12513	73
EC0_60	UK	PRJEB12513	73
ERR445592	Australlia	PRJEB5742	73
ERR445600	Australlia	PRJEB5742	73
ERR445606	Australlia	PRJEB5742	73
ERR445609	Australlia	PRJEB5742	73
ERR445622	Australlia	PRJEB5742	73
ERR445634	Australlia	PRJEB5742	73
eo1012	UK	PRJEB7002	73
eo105	UK	PRJEB7002	73
eo128	UK	PRJEB7002	73
eo1519	UK	PRJEB7002	73
eo15b	UK	PRJEB7002	73
eo193	UK	PRJEB7002	73
eo201	UK	PRJEB7002	73
eo214	UK	PRJEB7002	73
eo22	UK	PRJEB7002	73
eo223	UK	PRJEB7002	73
eo237	UK	PRJEB7002	73
eo268	UK	PRJEB7002	73
eo2803	UK	PRJEB7002	73
eo2812	UK	PRJEB7002	73
eo2820	UK	PRJEB7002	73
eo2845	UK	PRJEB7002	73
eo2873	UK	PRJEB7002	73
eo2878	UK	PRJEB7002	73
eo2927	UK	PRJEB7002	73
eo2934	UK	PRJEB7002	73
eo2970	UK	PRJEB7002	73
eo2978	UK	PRJEB7002	73
eo3013	UK	PRJEB7002	73
eo3031	UK	PRJEB7002	73
eo3087	UK	PRJEB7002	73
eo3119	UK	PRJEB7002	73
eo3185	UK	PRJEB7002	73
eo343	UK	PRJEB7002	73
eo46	UK	PRJEB7002	73
eo51	UK	PRJEB7002	73
eo520	UK	PRJEB7002	73
eo66	UK	PRJEB7002	73
eo78	UK	PRJEB7002	73
eo92	UK	PRJEB7002	73
ERR968323	Ireland	PRJEB9927	73
ERR968330	Ireland	PRJEB9927	73
ERR968332	Ireland	PRJEB9927	73
ERR968333	Ireland	PRJEB9927	73
SRR1314322	USA	PRJNA248737	73
SRR1314402	USA	PRJNA248737	73
SRR1314371	USA	PRJNA248737	80
DRR033786	Japan	DRA003504	83
EC0_2	UK	PRJEB12513	88
ERR769182	Denmark	PRJEB8647	88
ERR968319	Ireland	PRJEB9927	88
SRR1314363	USA	PRJNA248737	88
SRR1314364	USA	PRJNA248737	88
DRR033772	Japan	DRA003504	95
DRR033773	Japan	DRA003504	95
DRR033777	Japan	DRA003504	95
DRR033779	Japan	DRA003504	95
DRR033783	Japan	DRA003504	95
DRR033784	Japan	DRA003504	95
DRR033791	Japan	DRA003504	95
EC0_7	UK	PRJEB12513	95
EC0_51	UK	PRJEB12513	95
EC1_58	UK	PRJEB12513	95
EC1_37	UK	PRJEB12513	95
EC0_19	UK	PRJEB12513	95
EC0_62	UK	PRJEB12513	95
EC1_65	UK	PRJEB12513	95
EC1_80	UK	PRJEB12513	95
EC0_32	UK	PRJEB12513	95
EC1_76	UK	PRJEB12513	95
EC0_58	UK	PRJEB12513	95
EC1_27	UK	PRJEB12513	95
EC0_54	UK	PRJEB12513	95
EC0_61	UK	PRJEB12513	95
EC0_27	UK	PRJEB12513	95
ERR445595	Australlia	PRJEB5742	95
ERR445598	Australlia	PRJEB5742	95
ERR445603	Australlia	PRJEB5742	95
ERR445604	Australlia	PRJEB5742	95
ERR445607	Australlia	PRJEB5742	95
ERR445608	Australlia	PRJEB5742	95
ERR445612	Australlia	PRJEB5742	95
ERR445626	Australlia	PRJEB5742	95
ERR445628	Australlia	PRJEB5742	95
ERR445633	Australlia	PRJEB5742	95
ERR445635	Australlia	PRJEB5742	95
eo101	UK	PRJEB7002	95
eo121	UK	PRJEB7002	95
eo18	UK	PRJEB7002	95
eo220	UK	PRJEB7002	95
eo221	UK	PRJEB7002	95
eo229	UK	PRJEB7002	95
eo240	UK	PRJEB7002	95
eo2808	UK	PRJEB7002	95
eo2821	UK	PRJEB7002	95
eo2841	UK	PRJEB7002	95
eo2853	UK	PRJEB7002	95
eo2877	UK	PRJEB7002	95
eo2933	UK	PRJEB7002	95
eo2974	UK	PRJEB7002	95
eo2981	UK	PRJEB7002	95
eo3010	UK	PRJEB7002	95
eo3034	UK	PRJEB7002	95
eo3100	UK	PRJEB7002	95
eo3189	UK	PRJEB7002	95
eo43	UK	PRJEB7002	95
eo68	UK	PRJEB7002	95
eo77	UK	PRJEB7002	95
SRR1314319	USA	PRJNA248737	95
SRR1314335	USA	PRJNA248737	95
SRR1314344	USA	PRJNA248737	95
SRR1314347	USA	PRJNA248737	95
SRR1314352	USA	PRJNA248737	95
SRR1314355	USA	PRJNA248737	95
SRR1314361	USA	PRJNA248737	95
SRR1314375	USA	PRJNA248737	95
SRR1314388	USA	PRJNA248737	95
SRR1314406	USA	PRJNA248737	95
SRR1314346	USA	PRJNA248737	101
EC1_60	UK	PRJEB12513	104
ERR769169	Denmark	PRJEB8647	117
ERR769183	Denmark	PRJEB8647	117
ERR769195	Denmark	PRJEB8647	117
ERR769196	Denmark	PRJEB8647	117
ERR769153	Denmark	PRJEB8647	118
DRR033771	Japan	DRA003504	127
EC1_94	UK	PRJEB12513	127
EC1_13	UK	PRJEB12513	127
EC1_44	UK	PRJEB12513	127
EC1_93	UK	PRJEB12513	127
ERR445610	Australlia	PRJEB5742	127
ERR445631	Australlia	PRJEB5742	127
ERR968326	Ireland	PRJEB9927	127
SRR1314338	USA	PRJNA248737	127
SRR1314351	USA	PRJNA248737	127
SRR1314357	USA	PRJNA248737	127
SRR1314374	USA	PRJNA248737	127
SRR1314380	USA	PRJNA248737	127
SRR1314392	USA	PRJNA248737	127
SRR1314407	USA	PRJNA248737	127
SRR1314317	USA	PRJNA248737	129
ERR968324	Ireland	PRJEB9927	130
SRR1314395	USA	PRJNA248737	130
DRR033788	Japan	DRA003504	131
EC1_8	UK	PRJEB12513	131
EC0_76	UK	PRJEB12513	131
EC1_14	UK	PRJEB12513	131
EC1_50	UK	PRJEB12513	131
EC1_34	UK	PRJEB12513	131
EC0_56	UK	PRJEB12513	131
EC0_80	UK	PRJEB12513	131
EC0_38	UK	PRJEB12513	131
EC1_72	UK	PRJEB12513	131
EC1_67	UK	PRJEB12513	131
EC0_40	UK	PRJEB12513	131
EC0_16	UK	PRJEB12513	131
EC2_88	UK	PRJEB12513	131
EC1_40	UK	PRJEB12513	131
EC1_11	UK	PRJEB12513	131
EC0_70	UK	PRJEB12513	131
EC0_11	UK	PRJEB12513	131
EC0_75	UK	PRJEB12513	131
EC0_41	UK	PRJEB12513	131
EC1_24	UK	PRJEB12513	131
EC1_48	UK	PRJEB12513	131
EC1_87	UK	PRJEB12513	131
EC1_92	UK	PRJEB12513	131
EC1_16	UK	PRJEB12513	131
EC1_77	UK	PRJEB12513	131
EC0_10	UK	PRJEB12513	131
EC0_14	UK	PRJEB12513	131
EC1_1	UK	PRJEB12513	131
EC1_20	UK	PRJEB12513	131
EC1_22	UK	PRJEB12513	131
EC0_1	UK	PRJEB12513	131
EC0_33	UK	PRJEB12513	131
EC0_42	UK	PRJEB12513	131
EC1_85	UK	PRJEB12513	131
EC1_28	UK	PRJEB12513	131
EC0_88	UK	PRJEB12513	131
EC1_95	UK	PRJEB12513	131
EC1_83	UK	PRJEB12513	131
EC1_25	UK	PRJEB12513	131
ERR1351677	Singapore	PRJEB13304	131
ERR1351678	Singapore	PRJEB13304	131
ERR1351680	Singapore	PRJEB13304	131
ERR445624	Australlia	PRJEB5742	131
eo12	UK	PRJEB7002	131
eo235	UK	PRJEB7002	131
eo2797	UK	PRJEB7002	131
eo2826	UK	PRJEB7002	131
eo2840	UK	PRJEB7002	131
eo2852	UK	PRJEB7002	131
eo2875	UK	PRJEB7002	131
eo2880	UK	PRJEB7002	131
eo2894	UK	PRJEB7002	131
eo2941	UK	PRJEB7002	131
eo2962	UK	PRJEB7002	131
eo2983	UK	PRJEB7002	131
eo3012	UK	PRJEB7002	131
eo3042	UK	PRJEB7002	131
eo307	UK	PRJEB7002	131
eo3098	UK	PRJEB7002	131
eo50	UK	PRJEB7002	131
eo58	UK	PRJEB7002	131
ERR769164	Denmark	PRJEB8647	131
ERR968318	Ireland	PRJEB9927	131
ERR968321	Ireland	PRJEB9927	131
ERR968325	Ireland	PRJEB9927	131
ERR968331	Ireland	PRJEB9927	131
ERR968337	Ireland	PRJEB9927	131
SRR1314321	USA	PRJNA248737	131
SRR1314324	USA	PRJNA248737	131
SRR1314350	USA	PRJNA248737	131
SRR1314367	USA	PRJNA248737	131
SRR1314381	USA	PRJNA248737	131
SRR1314396	USA	PRJNA248737	131
SRR1314397	USA	PRJNA248737	131
EC0_52	UK	PRJEB12513	141
EC1_81	UK	PRJEB12513	144
EC0_3	UK	PRJEB12513	144
SRR1314399	USA	PRJNA248737	144
ERR769168	Denmark	PRJEB8647	154
DRR033768	Japan	DRA003504	155
DRR033769	Japan	DRA003504	155
EC1_89	UK	PRJEB12513	155
ERR769184	Denmark	PRJEB8647	156
ERR769197	Denmark	PRJEB8647	156
EC0_13	UK	PRJEB12513	196
ERR1351679	Singapore	PRJEB13304	205
ERR769156	Denmark	PRJEB8647	206
ERR769193	Denmark	PRJEB8647	206
SRR1314333	USA	PRJNA248737	210
ERR445620	Australlia	PRJEB5742	295
SRR1314336	USA	PRJNA248737	297
ERR769157	Denmark	PRJEB8647	301
EC0_86	UK	PRJEB12513	345
EC0_23	UK	PRJEB12513	349
EC1_35	UK	PRJEB12513	354
EC0_24	UK	PRJEB12513	354
SRR1314353	USA	PRJNA248737	354
EC0_8	UK	PRJEB12513	355
EC0_63	UK	PRJEB12513	357
EC1_51	UK	PRJEB12513	357
EC0_64	UK	PRJEB12513	357
EC0_25	UK	PRJEB12513	362
ERR769160	Denmark	PRJEB8647	367
EC1_57	UK	PRJEB12513	372
ERR445617	Australlia	PRJEB5742	372
SRR1314405	USA	PRJNA248737	372
SRR1314329	USA	PRJNA248737	390
ERR968320	Ireland	PRJEB9927	393
SRR1314348	USA	PRJNA248737	393
EC1_29	UK	PRJEB12513	405
EC1_26	UK	PRJEB12513	405
ERR445594	Australlia	PRJEB5742	405
ERR968334	Ireland	PRJEB9927	405
ERR968335	Ireland	PRJEB9927	405
SRR1314358	USA	PRJNA248737	409
SRR1314390	USA	PRJNA248737	409
EC0_44	UK	PRJEB12513	420
ERR445597	Australlia	PRJEB5742	420
ERR445636	Australlia	PRJEB5742	420
SRR1314314	USA	PRJNA248737	420
EC0_68	UK	PRJEB12513	429
EC0_17	UK	PRJEB12513	448
ERR769187	Denmark	PRJEB8647	453
ERR769198	Denmark	PRJEB8647	453
ERR968336	Ireland	PRJEB9927	453
EC1_66	UK	PRJEB12513	457
SRR1314368	USA	PRJNA248737	491
SRR1314409	USA	PRJNA248737	491
EC1_82	UK	PRJEB12513	537
ERR445593	Australlia	PRJEB5742	537
EC1_75	UK	PRJEB12513	538
EC0_49	UK	PRJEB12513	538
EC0_74	UK	PRJEB12513	538
ERR769161	Denmark	PRJEB8647	540
ERR769172	Denmark	PRJEB8647	542
ERR445615	Australlia	PRJEB5742	607
EC0_31	UK	PRJEB12513	636
ERR445599	Australlia	PRJEB5742	636
EC0_39	UK	PRJEB12513	640
ERR769149	Denmark	PRJEB8647	641
ERR445601	Australlia	PRJEB5742	681
ERR769188	Denmark	PRJEB8647	763
ERR769176	Denmark	PRJEB8647	847
SRR1314401	USA	PRJNA248737	929
DRR033782	Japan	DRA003504	961
ERR445614	Australlia	PRJEB5742	973
ERR445623	Australlia	PRJEB5742	973
ERR769171	Denmark	PRJEB8647	1034
SRR1314327	USA	PRJNA248737	1072
ERR769178	Denmark	PRJEB8647	1112
ERR769180	Denmark	PRJEB8647	1112
ERR769189	Denmark	PRJEB8647	1112
DRR033785	Japan	DRA003504	1193
EC1_42	UK	PRJEB12513	1193
ERR769174	Denmark	PRJEB8647	1308
ERR769158	Denmark	PRJEB8647	1665
ERR769155	Denmark	PRJEB8647	1721
ERR769173	Denmark	PRJEB8647	1800
EC0_84	UK	PRJEB12513	1859
EC1_7	UK	PRJEB12513	2015
EC1_38	UK	PRJEB12513	2509
ERR445632	Australlia	PRJEB5742	2800
SRR1314316	USA	PRJNA248737	3018
DRR033781	Japan	DRA003504	3580
EC1_79	UK	PRJEB12513	4392
ERR769166	Denmark	PRJEB8647	4580
ERR769152	Denmark	PRJEB8647	5030
ERR769167	Denmark	PRJEB8647	5271
ERR769190	Denmark	PRJEB8647	5281
ERR769163	Denmark	PRJEB8647	5327
ERR769186	Denmark	PRJEB8647	5327
DRR033770	Japan	DRA003504	5382
EC1_78	UK	PRJEB12513	5389
EC1_56	UK	PRJEB12513	5389
ERR769179	Denmark	PRJEB8647	5482
SRR1314326	USA	PRJNA248737	5571
EC0_46	UK	PRJEB12513	5614
SRR1314391	USA	PRJNA248737	5642
Table S1. Details of global ST69 strains
