# Supplementary material for: A highly conserved complete accessory Escherichia coli type III secretion system 2 is widespread in bloodstream isolates of the ST69 lineage
Source: Sci Rep. 2020 Mar 5;10:4135. doi: 10.1038/s41598-020-61026-x (PMC7058095; doi:10.1038/s41598-020-61026-x)
Supplement: Supplementary file 3 — Table S2. [file 41598_2020_61026_MOESM3_ESM.csv]

Study.ID	Assembly.Type	Lane.Name	Reads	Total.Length	No.Contigs	N50	Reads.Mapped	Average.Quality	No..genes	No..CDS.genes
4078	Scaffold: Velvet + Improvement	19646_7#1	5678888	5352574	64	400069	5608418	34.6	5268	5019
4078	Scaffold: Velvet + Improvement	19646_7#2	5386986	5025192	57	348137	5314575	34.7	4913	4672
4078	Scaffold: Velvet + Improvement	19646_7#3	5569248	5158318	77	352383	5494631	34.5	5089	4823
4078	Scaffold: Velvet + Improvement	19646_7#4	6161786	5423800	100	182921	6082910	34.7	5356	5074
4078	Scaffold: Velvet + Improvement	19646_7#6	5826542	5333930	74	276478	5735855	34.6	5230	4960
4078	Scaffold: Velvet + Improvement	19646_7#7	6346456	5311156	43	481023	6265964	34.6	5222	4964
4078	Scaffold: Velvet + Improvement	19646_7#8	6042120	4948656	25	583439	5969180	34.7	4776	4507
4078	Scaffold: Velvet + Improvement	19646_7#10	4998546	5277372	64	229867	4928418	34.6	5167	4914
4078	Scaffold: Velvet + Improvement	19646_7#11	4963142	5429936	77	248530	4895057	34.5	5408	5156
4078	Scaffold: Velvet + Improvement	19646_7#12	5606948	5115122	64	427196	5536735	34.6	4895	4661
4078	Scaffold: Velvet + Improvement	19646_7#13	5649504	4711540	44	513080	5562181	34.5	4568	4333
4078	Scaffold: Velvet + Improvement	19646_7#14	5816362	5294200	63	468898	5746325	34.6	5191	4944
4078	Scaffold: Velvet + Improvement	19646_7#15	5880336	5370511	76	353233	5808488	34.7	5272	5010
4078	Scaffold: Velvet + Improvement	19646_7#16	6180154	5217661	52	486883	6105911	34.7	5131	4886
4078	Scaffold: Velvet + Improvement	19646_7#17	5982166	5083819	99	173581	5882935	34.6	5040	4763
4078	Scaffold: Velvet + Improvement	19646_7#18	5614368	5162925	41	317635	5528135	34.6	4960	4706
4078	Scaffold: Velvet + Improvement	19646_7#19	4985236	5012161	42	353753	4919177	34.6	4929	4684
4078	Scaffold: Velvet + Improvement	19646_7#20	5722952	5077254	42	680065	5650534	34.7	4931	4688
4078	Scaffold: Velvet + Improvement	19646_7#21	5673610	5074405	44	632164	5597486	34.6	4930	4692
4078	Scaffold: Velvet + Improvement	19646_7#22	5727012	5253374	104	347050	5651837	34.6	5057	4814
4078	Scaffold: Velvet + Improvement	19646_7#23	5081654	4975090	41	323393	5011658	34.6	4768	4528
4078	Scaffold: Velvet + Improvement	19646_7#24	5160698	5092364	50	391400	5091801	34.6	4864	4622
4078	Scaffold: Velvet + Improvement	19646_7#25	5710026	5085546	93	164536	5634834	34.7	4874	4617
4078	Scaffold: Velvet + Improvement	19646_7#26	5319502	5160564	81	202638	5251954	34.6	4989	4764
4078	Scaffold: Velvet + Improvement	19646_7#27	5381280	5281200	102	268917	5312084	34.7	5234	4971
4078	Scaffold: Velvet + Improvement	19646_7#28	5793902	5087948	45	440427	5724001	34.7	4918	4681
4078	Scaffold: Velvet + Improvement	19646_7#29	5447856	5156157	52	533645	5375813	34.6	4965	4733
4078	Scaffold: Velvet + Improvement	19646_7#30	5893800	5223160	61	592276	5805231	34.5	5053	4822
4078	Scaffold: Velvet + Improvement	19646_7#31	5561144	4995770	70	321399	5491891	34.7	4861	4616
4078	Scaffold: Velvet + Improvement	19646_7#32	5131674	5051863	20	549753	5070234	34.7	4933	4685
4078	Scaffold: Velvet + Improvement	19646_7#33	5537892	5371700	65	391466	5468151	34.7	5312	5053
4078	Scaffold: Velvet + Improvement	19646_7#34	5572862	5459473	82	182910	5485628	34.5	5383	5111
4078	Scaffold: Velvet + Improvement	19646_7#35	5205310	5340030	117	204018	5113799	34.6	5246	4979
4078	Scaffold: Velvet + Improvement	19646_7#37	5317436	5294357	62	210018	5240941	34.6	5141	4875
4078	Scaffold: Velvet + Improvement	19646_7#38	5541992	5223951	82	357172	5464751	34.7	5115	4867
4078	Scaffold: Velvet + Improvement	19646_7#39	5593260	5015006	41	303040	5518263	34.6	4850	4617
4078	Scaffold: Velvet + Improvement	19646_7#40	5273864	5020733	38	623195	5211896	34.7	4900	4662
4078	Scaffold: Velvet + Improvement	19646_7#41	5978874	4977623	51	378569	5905502	34.7	4801	4570
4078	Scaffold: Velvet + Improvement	19646_7#42	5768692	5022506	47	329941	5690653	34.5	4909	4659
4078	Scaffold: Velvet + Improvement	19646_7#43	5142292	5241493	70	238890	5064511	34.6	5132	4867
4078	Scaffold: Velvet + Improvement	19646_7#44	5491338	4764651	18	687332	5414139	34.6	4639	4396
4078	Scaffold: Velvet + Improvement	19646_7#45	5510312	5374635	93	134387	5430130	34.5	5253	4975
4078	Scaffold: Velvet + Improvement	19646_7#46	5815058	4753991	41	317609	5739455	34.7	4613	4378
4078	Scaffold: Velvet + Improvement	19646_7#48	5583770	5428247	116	124743	5490207	34.5	5330	5056
4078	Scaffold: Velvet + Improvement	19646_7#49	5859768	4790914	30	485602	5781836	34.6	4616	4398
4078	Scaffold: Velvet + Improvement	19646_7#50	5844702	5265075	72	286479	5743163	34.5	5107	4843
4078	Scaffold: Velvet + Improvement	19646_7#51	5398086	5098645	35	464027	5320021	34.5	4963	4713
4078	Scaffold: Velvet + Improvement	19646_7#52	6239120	5202834	49	510752	6164126	34.8	5069	4814
4078	Scaffold: Velvet + Improvement	19646_7#53	5510876	4745543	62	184253	5432266	34.5	4668	4442
4078	Scaffold: Velvet + Improvement	19646_7#54	6009258	4990019	40	385242	5928785	34.5	4855	4611
4078	Scaffold: Velvet + Improvement	19646_7#55	6123040	4992476	91	142178	5959969	34.7	4817	4596
4078	Scaffold: Velvet + Improvement	19646_7#56	6274872	5537081	102	236676	6190808	34.7	5530	5263
4078	Scaffold: Velvet + Improvement	19646_7#58	6097782	5213435	50	324489	6016073	34.5	5155	4888
4078	Scaffold: Velvet + Improvement	19646_7#59	5615554	5308396	69	295279	5536772	34.7	5198	4935
4078	Scaffold: Velvet + Improvement	19646_7#60	5468252	5156073	51	533657	5389348	34.5	4981	4749
4078	Scaffold: Velvet + Improvement	19646_7#61	5761314	5172379	30	576541	5685333	34.6	5055	4803
4078	Scaffold: Velvet + Improvement	19646_7#62	5699450	5152393	24	738610	5621483	34.6	5045	4797
4078	Scaffold: Velvet + Improvement	19646_7#63	6404446	4911125	25	470321	6325638	34.7	4762	4535
4078	Scaffold: Velvet + Improvement	19646_7#64	5663014	4911368	25	472057	5594232	34.7	4760	4534
4078	Scaffold: Velvet + Improvement	19646_7#65	6882502	5414336	76	250765	6799487	34.7	5281	5038
4078	Scaffold: Velvet + Improvement	19646_7#66	5799022	5412481	74	250756	5723569	34.7	5274	5032
4078	Scaffold: Velvet + Improvement	19646_7#68	6083886	5153690	45	382562	5997638	34.6	5030	4797
4078	Scaffold: Velvet + Improvement	19646_7#70	6105778	5086236	50	342370	6036639	34.8	4973	4731
4078	Scaffold: Velvet + Improvement	19646_7#72	5301558	5432807	113	295256	5202188	34.7	5396	5117
4078	Scaffold: Velvet + Improvement	19646_7#73	7070190	5256205	83	182953	6967784	34.7	5115	4844
4078	Scaffold: Velvet + Improvement	19646_7#74	5901116	5124452	54	445408	5817542	34.7	4967	4736
4078	Scaffold: Velvet + Improvement	19646_7#75	5654660	5278426	68	248090	5578958	34.6	5186	4943
4078	Scaffold: Velvet + Improvement	19646_7#76	5803170	5258556	64	205604	5727837	34.7	5159	4912
4078	Scaffold: Velvet + Improvement	19646_7#77	5967016	5062898	52	286373	5865149	34.5	4865	4607
4078	Scaffold: Velvet + Improvement	19646_7#78	5376580	5216760	112	118091	5296914	34.6	5106	4847
4078	Scaffold: Velvet + Improvement	19646_7#79	5238684	5149349	57	362789	5168885	34.7	4922	4687
4078	Scaffold: Velvet + Improvement	19646_7#80	4949020	4880732	36	527800	4885358	34.7	4720	4493
4078	Scaffold: Velvet + Improvement	19646_7#81	7210986	5204865	73	136892	7103936	34.7	5087	4829
4078	Scaffold: Velvet + Improvement	19646_7#82	6800208	5308417	83	185134	6667425	34.6	5179	4905
4078	Scaffold: Velvet + Improvement	19646_7#84	6091150	5087966	73	346194	6003477	34.6	4963	4732
4078	Scaffold: Velvet + Improvement	19646_7#86	5053164	4813530	51	245451	4978823	34.5	4700	4460
4078	Scaffold: Velvet + Improvement	19646_7#87	4724902	4988999	42	375584	4647467	34.4	4797	4539
4078	Scaffold: Velvet + Improvement	19646_7#88	4676356	5039690	54	278188	4617869	34.7	4948	4711
4078	Scaffold: Velvet + Improvement	19646_7#89	6890768	5074150	68	342162	6789519	34.6	4939	4689
4078	Scaffold: Velvet + Improvement	19646_8#1	5483488	5297358	62	336330	5411453	34.5	5230	4981
4078	Scaffold: Velvet + Improvement	19646_8#2	5907346	5460888	89	171026	5817114	34.5	5373	5098
4078	Scaffold: Velvet + Improvement	19646_8#3	5936824	5169657	53	321365	5858358	34.5	4954	4726
4078	Scaffold: Velvet + Improvement	19646_8#5	6721260	5284630	80	242354	6609014	34.5	5182	4912
4078	Scaffold: Velvet + Improvement	19646_8#7	6384836	4973567	33	581600	6302301	34.5	4711	4474
4078	Scaffold: Velvet + Improvement	19646_8#8	6171958	5016747	57	367124	6091753	34.6	4861	4625
4078	Scaffold: Velvet + Improvement	19646_8#9	5075862	5287542	79	295170	4990986	34.4	5180	4914
4078	Scaffold: Velvet + Improvement	19646_8#10	5216728	5108091	86	196720	5142014	34.5	5013	4767
4078	Scaffold: Velvet + Improvement	19646_8#11	4925242	5076048	55	246452	4850707	34.3	4947	4703
4078	Scaffold: Velvet + Improvement	19646_8#13	5725952	5105882	66	353430	5647293	34.6	4920	4689
4078	Scaffold: Velvet + Improvement	19646_8#14	5665886	5227772	70	257092	5595308	34.6	5133	4889
4078	Scaffold: Velvet + Improvement	19646_8#15	4964246	4908207	63	295720	4887253	34.5	4724	4490
4078	Scaffold: Velvet + Improvement	19646_8#16	6037502	5235007	49	469071	5969749	34.7	5141	4899
4078	Scaffold: Velvet + Improvement	19646_8#17	5223060	5174571	62	244079	5139899	34.4	5085	4834
4078	Scaffold: Velvet + Improvement	19646_8#18	4948942	5042912	43	533517	4879511	34.5	4805	4584
4078	Scaffold: Velvet + Improvement	19646_8#19	5375122	5164392	74	199514	5286547	34.5	5006	4745
4078	Scaffold: Velvet + Improvement	19646_8#20	5529416	5093245	58	203109	5452164	34.6	4960	4716
4078	Scaffold: Velvet + Improvement	19646_8#21	5677120	5162415	77	352434	5575220	34.5	5010	4757
4078	Scaffold: Velvet + Improvement	19646_8#22	5906524	5328877	66	241121	5827810	34.7	5261	5007
4078	Scaffold: Velvet + Improvement	19646_8#23	5331054	5186761	52	415946	5260409	34.5	5013	4771
4078	Scaffold: Velvet + Improvement	19646_8#24	5563856	5145733	53	360293	5493611	34.6	5020	4784
4078	Scaffold: Velvet + Improvement	19646_8#25	5689150	5156848	52	469067	5613474	34.5	5037	4797
4078	Scaffold: Velvet + Improvement	19646_8#26	5396722	5307964	93	148212	5327300	34.6	5210	4911
4078	Scaffold: Velvet + Improvement	19646_8#27	5691336	5085282	51	360163	5620836	34.6	4994	4742
4078	Scaffold: Velvet + Improvement	19646_8#28	5716066	5216477	51	468873	5640033	34.6	5123	4883
4078	Scaffold: Velvet + Improvement	19646_8#29	5992926	5371950	116	129948	5908056	34.5	5308	5011
4078	Scaffold: Velvet + Improvement	19646_8#30	6400368	4836197	49	295568	6308025	34.5	4690	4448
4078	Scaffold: Velvet + Improvement	19646_8#34	5495104	5106920	37	361461	5418334	34.4	4963	4729
4078	Scaffold: Velvet + Improvement	19646_8#35	5394536	5294532	68	209444	5315539	34.5	5135	4869
4078	Scaffold: Velvet + Improvement	19646_8#36	5500734	5261063	76	288732	5408197	34.4	5159	4891
4078	Scaffold: Velvet + Improvement	19646_8#37	5836628	5178768	28	549816	5749015	34.4	5083	4826
4078	Scaffold: Velvet + Improvement	19646_8#38	5696994	4728091	41	343461	5615437	34.5	4544	4315
4078	Scaffold: Velvet + Improvement	19646_8#39	5501466	5217073	63	366179	5431602	34.6	5014	4773
4078	Scaffold: Velvet + Improvement	19646_8#40	5708030	4987871	63	253002	5638321	34.6	4832	4597
4078	Scaffold: Velvet + Improvement	19646_8#41	6589324	5242890	62	550675	6501566	34.5	5078	4834
4078	Scaffold: Velvet + Improvement	19646_8#42	5718738	5051895	49	481915	5632125	34.4	4949	4689
4078	Scaffold: Velvet + Improvement	19646_8#44	5095740	5255696	76	331666	5015056	34.4	5025	4795
4078	Scaffold: Velvet + Improvement	19646_8#45	6094570	5188209	61	355771	6006454	34.4	5063	4834
4078	Scaffold: Velvet + Improvement	19646_8#47	5745322	5156050	144	72960	5652354	34.6	5069	4810
4078	Scaffold: Velvet + Improvement	19646_8#48	5693504	5278014	49	361899	5617766	34.5	5224	4972
4078	Scaffold: Velvet + Improvement	19646_8#49	6584184	5052591	49	533714	6495729	34.6	4844	4619
4078	Scaffold: Velvet + Improvement	19646_8#50	5993464	5471794	85	248532	5908256	34.5	5451	5196
4078	Scaffold: Velvet + Improvement	19646_8#51	5694648	4872048	21	1219322	5619551	34.5	4740	4522
4078	Scaffold: Velvet + Improvement	19646_8#52	5560660	5269997	41	389100	5481273	34.5	5189	4959
4078	Scaffold: Velvet + Improvement	19646_8#53	5895566	5269692	59	533773	5813985	34.5	5094	4853
4078	Scaffold: Velvet + Improvement	19646_8#54	6093138	5058865	56	235012	6011532	34.5	4986	4726
4078	Scaffold: Velvet + Improvement	19646_8#55	5985160	4808872	59	227893	5901731	34.5	4655	4420
4078	Scaffold: Velvet + Improvement	19646_8#56	5657976	5167352	63	370822	5582380	34.5	4989	4757
4078	Scaffold: Velvet + Improvement	19646_8#57	6524270	4839045	42	489560	6440405	34.6	4651	4426
4078	Scaffold: Velvet + Improvement	19646_8#58	6104146	5223111	35	550278	6021085	34.5	5155	4894
4078	Scaffold: Velvet + Improvement	19646_8#60	5305546	5014751	37	716572	5231264	34.5	4800	4574
4078	Scaffold: Velvet + Improvement	19646_8#61	6321650	5420427	81	222289	6222665	34.5	5330	5066
4078	Scaffold: Velvet + Improvement	19646_8#62	5754578	5393255	88	266681	5664414	34.4	5253	4985
4078	Scaffold: Velvet + Improvement	19646_8#63	6186724	5065541	123	115912	6085894	34.6	4928	4687
4078	Scaffold: Velvet + Improvement	19646_8#65	6600990	5084637	72	289745	6495370	34.6	4994	4733
4078	Scaffold: Velvet + Improvement	19646_8#66	6772278	5039898	77	272056	6672492	34.5	4851	4617
4078	Scaffold: Velvet + Improvement	19646_8#67	6770714	5355360	69	329895	6671110	34.5	5289	5031
4078	Scaffold: Velvet + Improvement	19646_8#68	6013010	5111491	52	316735	5917679	34.5	4925	4708
4078	Scaffold: Velvet + Improvement	19646_8#70	5586226	5345248	52	318376	5501407	34.6	5170	4910
4078	Scaffold: Velvet + Improvement	19646_8#71	5407444	5060097	60	387540	5335184	34.5	4872	4638
4078	Scaffold: Velvet + Improvement	19646_8#72	5088152	5159503	67	336319	5019117	34.6	5075	4833
4078	Scaffold: Velvet + Improvement	19646_8#74	6096338	5176180	71	535471	6010723	34.5	4990	4739
4078	Scaffold: Velvet + Improvement	19646_8#75	5949008	4611669	24	474862	5870585	34.5	4413	4196
4078	Scaffold: Velvet + Improvement	19646_8#76	5720036	5064841	64	289207	5633894	34.5	4970	4711
4078	Scaffold: Velvet + Improvement	19646_8#77	5545662	4996956	34	409938	5464603	34.5	4853	4626
4078	Scaffold: Velvet + Improvement	19646_8#78	4998154	5231484	79	374465	4931634	34.5	5045	4807
4078	Scaffold: Velvet + Improvement	19646_8#79	5159316	4759249	32	310670	5078867	34.6	4633	4398
4078	Scaffold: Velvet + Improvement	19646_8#80	5159598	5118611	56	343364	5088524	34.5	5037	4778
4078	Scaffold: Velvet + Improvement	19646_8#81	5250770	5186284	105	361344	5159663	34.6	5113	4856
4078	Scaffold: Velvet + Improvement	19646_8#82	5139880	5112902	39	524856	5066726	34.4	4900	4665
4078	Scaffold: Velvet + Improvement	19646_8#83	5665506	5307586	62	400069	5583671	34.4	5208	4962
4078	Scaffold: Velvet + Improvement	19646_8#84	5226276	5382233	90	363649	5144919	34.5	5240	4996
4078	Scaffold: Velvet + Improvement	19646_8#85	6031522	5237645	68	269784	5944317	34.5	5160	4905
4078	Scaffold: Velvet + Improvement	19646_8#87	5984526	5121408	66	293463	5896641	34.6	5008	4766
4078	Scaffold: Velvet + Improvement	19646_8#88	5072638	5242777	89	276474	4990964	34.6	5163	4900
4078	Scaffold: Velvet + Improvement	19646_8#89	5520236	4966401	59	293927	5428144	34.5	4855	4604
4078	Scaffold: Velvet + Improvement	19646_8#90	4953946	5271828	80	282246	4885522	34.3	5088	4838
4078	Scaffold: Velvet + Improvement	19646_8#91	5879282	5092724	48	534003	5785555	34.5	4890	4658
4078	Scaffold: Velvet + Improvement	19646_8#92	5947102	5305269	61	405017	5865744	34.6	5201	4954
4078	Scaffold: Velvet + Improvement	19646_8#93	6862258	5137223	94	191946	6775229	34.6	4968	4735
4078	Scaffold: Velvet + Improvement	19646_8#94	6028066	5162640	58	388646	5945675	34.5	4970	4737
4078	Scaffold: Velvet + Improvement	19646_8#95	5740448	5294884	63	400043	5668566	34.6	5195	4948
4078	Scaffold: Velvet + Improvement	19787_2#88	4593490	5263221	79	336347	4535498	34.7	5188	4940
